# Supplementary material for: A Comparative Study of Variables Influencing Ischemic Injury in the Longa and Koizumi Methods of Intraluminal Filament Middle Cerebral Artery Occlusion in Mice
Source: PLoS One. 2016 Feb 12;11(2):e0148503. doi: 10.1371/journal.pone.0148503 (PMC4752454; doi:10.1371/journal.pone.0148503)
Supplement: S10 Table — (XLSX) [file pone.0148503.s012.xlsx]

## Sheet: Sheet1
Raw data for Figure 5
Longa vs. Koizumi with thick and short sutures @ 4h
Surgery Type and Suture	Occlusion Time	Recovery Time	Mouse #	Lesion	Average Lesion	Std Error of the Mean	Pre CCA (Arbitrary Units)	Post CCA (Arbitrary Units)	Pre MCAO (Arbitrary Units)	Immediately Post MCAO (Arbitrary Units)	Immediately Pre Reperfusion (Arbitrary Units)	Last measured reperf at least 5 min Post Reperfusion (Arbitrary Units)	2nd Reperfusion (Longa) (Arbitrary Units)	CBF Drop over time (Fold Change)	CCA Drop (%)	MCAO Drop vs. Pre CCA (%)	Ratio of MCAO drop	Ratio of Increase after MCA Reperfusion (5min post/Immediately pre reperfusion)	Ratio of Increase after CCA Reperfusion (Longa Only)	Reperfusion based on decreased and increased ratios	2nd Reperfusion based on decreased and increased ratios (Longa Only)	>5 min Reperfusion from initial MCAO drop (via the traditional % based method)	>5 min Reperfusion from initial MCAO drop (via the traditional % based method), following CCA reperfusion		Average CCA Drop (%)	STD Error	Average MCAO Drop (%)	STD Error	Average MCA Reperfusion based on ratios	STD Error	Average MCA Reperfusion (Traditional Method) %	STD Error	Average CCA Reperfusion based on ratios	STD Error	Average CCA Reperfusion (Traditional Method) %	STD Error	Average CBF Drop Over Time (Ratio)		Start Weight	End Weight	Weight Loss	Average Weight (Start)	STD Error	Average Weight Loss (% Original Body Weight)	Average Weight Loss (% Original Body Weight)	STD Error	Behaviour	Age at Surgery (days)	Average Age at Surgery
Koizumi, Thick	0 min	4h	76659	1.53404	0.94441	0.362893	192	84	169	45	45	148		1	56.25	76.5625	3.75556	3.28889		0.87574		83.0645			47.6106	4.52411	82.3034	3.05121	0.919988	0.0428801	89.7598	5.50037					1	0	24.7	*	*	24.4667	0.392994	*	2.05485	0.0548523	*	66	75.3333
			80346	1.01611			936	509	872	122	122	877		1	45.6197	86.9658	7.14754	7.18852		1.00573		100.667																	25	24.5	0.5			2			*	80
			80330	0.283086			686	405	716	114	114	629		1	40.9621	83.3819	6.2807	5.51754		0.878492		85.5482																	23.7	23.2	0.5			2.1097			*	80
	60 min	4h	65905	37.7246	37.5058	3.59247	710	545	670	195	118	322		1.65254	23.2394	72.5352	3.4359	2.72881		0.794207		42.9474			18.7679	3.05916	76.5391	3.00094	0.855529	0.168553	41.8608	10.2748					2.52467	0.761149	26.2	25.9	0.3	25.0333	1.0062	1.14504	2.5398	0.38749	2	62	75.1667
			82389	49.1327			185	144	164	43	30	59		1.43333	22.1622	76.7568	3.81395	1.96667		0.51565		23.9669																	27.2	26.3	0.9			3.30882			4	91
			70522	30.7422			840	804	845	172	33	93		5.21212	4.28571	79.5238	4.91279	2.81818		0.573642		8.9153																	20.3	*	*			*			0	80
			73988	33.1828			256	211	290	90	150	313		0.6	17.5781	64.8438	3.22222	2.08667		0.647586		81.5																	25.8	25	0.8			3.10078			*	78
			74938	27.451			199	150	176	42	24	98		1.75	24.6231	78.8945	4.19048	4.08333		0.974432		55.2239																	24.6	23.9	0.7			2.84553			*	74
			76662	46.8015			473	375	423	63	14	153		4.5	20.7188	86.6808	6.71429	10.9286		1.62766		38.6111																	26.1	25.5	0.6			2.29885			*	66
Short	0 min	4h	80350	-0.611765	-0.0737634	0.164978	830	674	721	98	98	750		1	18.7952	88.1928	7.35714	7.65306		1.04022		104.655			25.4872	5.49516	85.0329	2.06031	1.0176	0.0117008	102.045	1.35064					1	0	27.8	27	0.8	26.3	0.896289	2.8777	3.38429	1.42168	*	81	81
			80351	-0.662398			982	773	959	140	140	970		1	21.2831	85.7434	6.85	6.92857		1.01147		101.343																	26.4	24.8	1.6			6.06061			*	81
			80352	1.05287			929	591	906	175	175	907		1	36.3832	81.1625	5.17714	5.18286		1.0011		100.137																	24.7	24.4	0.3			1.21457			*	81
	60 min	4h	74264	27.834	26.9813	6.29378	200	170	190	41	31	112		1.32258	15	79.5	4.63415	3.6129		0.779626		54.3624			21.076	4.19694	74.8597	2.93042	0.861111	0.112962	53.7174	12.9243					1.72639	0.273663	26.7	25.3	1.4	24.92	0.269568	5.24345	1.78778	1.32546	*	72	72
			74266	44.1786			498	408	519	170	112	250		1.51786	18.0723	65.8635	3.05294	2.23214		0.731145		39.5415																	26	25.9	0.1			0.384615			*	72
			73965	30.8569			162	145	164	39	20	99		1.95	10.4938	75.9259	4.20513	4.95		1.17713		63.2																	25.5	24.9	0.6			2.35294			*	74
			73986	5.05564			285	199	260	51	19	54		2.68421	30.1754	82.1053	5.09804	2.84211		0.55749		16.7464																	24.1	24.3	-0.2			-0.829876			*	73
			86731	26.9125			354	242	274	103	89	251		1.1573	31.6384	70.904	2.66019	2.82022		1.06016		94.7368																	22.3	*	*			*			2	69
Longa, Thick	0 min	4h	81798	-0.205152	-0.116925	0.637066	867	533	994	202	202	961	999	1	38.5236	76.7013	4.92079	4.75743	4.94554	0.966801	1.00503	95.8333	100.631	100.631	34.2206	6.89618	76.7146	4.70696	0.98392	0.00987305	98.0348	1.24583	1.12411	0.121104	114.53	14.1419	1	0	23.7	23.1	0.6	24.3333	0.328295	2.53165	2.73383	0.469491	*	64	62.6667
			81835	1.02797			357	202	374	54	54	368	511	1	43.4174	84.8739	6.92593	6.81481	9.46296	0.983957	1.36631	98.125	142.812	142.812															24.5	24	0.5			2.04082			*	64
			80639	-1.17359			999	792	998	314	314	999	999	1	20.7207	68.5686	3.17834	3.18153	3.18153	1.001	1.001	100.146	100.146	100.146															24.8	23.9	0.9			3.62903			*	60
	60 min	4h	71372	36.5178	29.2371	3.50751	140	100	140	37	22	69	132	1.68182	28.5714	73.5714	3.78378	3.13636	6	0.828896	1.58571	45.6311	106.796	106.796	24.4114	3.12544	74.8346	2.28574	0.688992	0.107265	44.2131	14.1793	1.43354	0.136653	105.958	18.5131	1.66169	0.319562	25.8	25.2	0.6	26.58	0.562731	2.32558	2.7688	0.501018	*	79	75.6
			71582	29.32			310	249	291	104	43	108	200	2.4186	19.6774	66.4516	2.79808	2.51163	4.65116	0.897626	1.66227	34.7594	83.9572	83.9572															24.8	24.2	0.6			2.41935			*	78
			71598	29.1808			118	77	110	27	32	112	179	0.84375	34.7458	77.1186	4.07407	3.5	5.59375	0.859091	1.37301	96.3855	177.108	177.108															27.3	26.6	0.7			2.5641			*	77
			72263	16.4638			384	306	478	81	35	80	335	2.31429	20.3125	78.9062	5.90123	2.28571	9.57143	0.387328	1.62194	11.335	75.5668	75.5668															27.4	26.9	0.5			1.82482			*	79
			74908	34.7032			96	78	109	21	20	49	96	1.05	18.75	78.125	5.19048	2.45	4.8	0.472018	0.924771	32.9545	86.3636	86.3636															27.6	26.3	1.3			4.71014			*	65
Short	0 min	4h	81829	0.168675	-0.0444155	0.16648	994	615	999	359	359	997	995	1	38.1288	63.8833	2.78273	2.77716	2.77159	0.997998	0.995996	99.6875	99.375	99.375	32.9907	4.31968	74.9038	5.55966	0.985268	0.00918975	98.1772	1.11255	1.13943	0.0719483	116.924	8.79524	1	0	23.2	22.2	1	24.5	0.665833	4.31034	4.22958	0.828496	*	70	68.3333
			81850	0.0706048			295	223	312	54	54	309	381	1	24.4068	81.6949	5.77778	5.72222	7.05556	0.990385	1.22115	98.8372	126.744	126.744															24.9	23.5	1.4			5.62249			*	70
			81152	-0.372526			623	396	706	130	130	683	848	1	36.4366	79.1332	5.43077	5.25385	6.52308	0.967422	1.20113	96.0069	124.653	124.653															25.4	24.7	0.7			2.75591			*	65
	60 min	4h	74263	51.577	35.3482	6.25879	65	49	52	14.5	13.6	23.2	51.3	1.06618	24.6154	77.6923	3.58621	1.70588	3.77206	0.475679	1.05182	25.6	100.533	100.533	35.2255	4.55304	84.7887	3.55581	0.943386	0.250069	50.0773	15.2509	1.61013	0.30851	110.553	16.9135	1.6255	0.215809	26.2	25.5	0.7	25.92	1.27619	2.67176	2.17738	0.730709	*	72	72.4
			74265	32.1446			281	175	56	13.9	7.3	24.3	50.6	1.90411	37.7224	95.0534	4.02878	3.32877	6.93151	0.826248	1.7205	40.38	102.85	102.85															23.6	22.9	0.7			2.9661			*	72
			73964	18.1311			200	100	179	47	24	160	252	1.95833	50	76.5	3.80851	6.66667	10.5	1.75047	2.75698	103.03	172.727	172.727															29.3	28.4	0.9			3.07167			*	74
			73987	28.3675			214	157	197	33	16	119	130	2.0625	26.6355	84.5794	5.9697	7.4375	8.125	1.24588	1.36104	62.8049	69.5122	69.5122															25.8	25.8	0			0			*	73
			86693	46.5206			253	159	95	25	22	35	97	1.13636	37.1542	90.1186	3.8	1.59091	4.40909	0.41866	1.16029	18.5714	107.143	107.143															24.7	*	*			*			4	71
																NB: Green Denotes <70% MCAO drop
[truncated: 1 more columns]
